# Supplementary material for: Assessment of NUDT5 in Endometrial Carcinoma: Functional Insights, Prognostic and Therapeutic Implications
Source: Biomedicines. 2025 May 7;13(5):1136. doi: 10.3390/biomedicines13051136 (PMC12108576; doi:10.3390/biomedicines13051136)
Supplement: Supplementary file 1 [file biomedicines-13-01136-s001.zip]

Archive with 1 entries (1 files):
- biomedicines-3507257-supplementary.pdf
